# Supplementary material for: Abundant Human DNA Contamination Identified in Non-Primate Genome Databases
Source: PLoS One. 2011 Feb 16;6(2):e16410. doi: 10.1371/journal.pone.0016410 (PMC3040168; doi:10.1371/journal.pone.0016410)
Supplement: Table S1 — A) NCBI trace archive sequences used for AluY Clustal alignment (Figure 1A). B) Complete list of NCBI non-primate trace archive databases identified as contaminated. C) Sequences in non-primate NCBI genome assemblies identified as human. D) Sequences in non-primate UCSC genome assemblies identified as human. (XLS) [file pone.0016410.s001.xls]

## Sheet: Sheet1
Supplemental Table 1
A) Nonhuman trace archive reads used in AluY alignment
Phyla	Trace archive database	Trace ID number	%ID AluY	Censor ID	Censor Sim Score
Actinopterygii	Danio_rerio_WGS	gnl|ti|1040206552	99.29	AluYc1	0.9965
Amphibia	Xenopus_tropicalis_WGS	gnl|ti|387034846	98.23	AluYa4	0.9965
Annelida	Helobdella_robusta_WGS	gnl|ti|1343967393	97.17	AluYi6	0.9929
Aves	Gallus_gallus_WGS	gnl|ti|1489541251	93.97	AluY	0.9397
Bacteria	Bacillus_cereus_03bb108_WGS	gnl|ti|1815085029	93.97	AluY	0.9397
Chordata	Ciona_intestinalis_WGS	gnl|ti|125028250	89.01	AluSc	0.9143
Fungi	Saccharomyces_cerevisiae_WGS	gnl|ti|1253464292	94.31	AluY	0.9431
Insecta	Drosophila_melanogaster_OTHER	gnl|ti|170220900	89.36	AluSc	0.9286
Mammalia	Mus_musculus_WGS	gnl|ti|37504023	98.23	AluYa5	0.9965
Nematoda	Caenorhabditis_briggsae_WGS	gnl|ti|36715443	94.35	AluYc2	0.9435
Plantae	Zea_mays_WGS	gnl|ti|563012246	88.34	AluSc	0.9181
Protista	Chlamydomonas_reinhardtii_WGS	gnl|ti|335422661	89.36	AluSc	0.93
B) Contaminated NCBI Trace archive databases
10632_methanococcus_maripaludis_OTHER		Collinsella_aerofaciens_OTHER		Oryza_nivara_OTHER
10632_methanococcus_maripaludis_WGS		Copadichromis_conophorus_WGS		Oryza_officinalis_OTHER
11785_mus_musculus_WGS		Coprinus_cinereus_WGS		Oryza_sativa__indica_cultivar_group_OTHER
13044_ostreococcus_lucimarinus_CCE9901_WGS		Cryptococcus_neoformans_serotype_a_WGS		Oryza_sativa__japonica_cultivar_group_OTHER
13392_shewanella_putrefaciens_200_WGS		Cryptosporidium_hominis_OTHER		Oryzias_latipes_WGS
13623_bacillus_weihenstephanensis_kbab4_OT		Cryptosporidium_muris_WGS		Ostreococcus_lucimarinus_CCE9901_WGS
13694_environmental_sequence_WGS		Cryptosporidium_parvum_OTHER		Oxytricha_trifallax_EST
13696_environmental_sequence_WGS		Culex_pipiens_quinquefasciatus_OTHER		Oxytricha_trifallax_OTHER
13729_environmental_sequence_OTHER		Culex_pipiens_quinquefasciatus_WGS		Oxytricha_trifallax_WGS
13880_mimulus_guttatus_WGS		Cyanothece_sp__ccy_0110_WGS		Paenibacillus_larvae_WGS
15583_victivallis_vadensis_atcc_baa_548_WGS		Cynocephalus_variegatus_WGS		Pantoea_stewartii_OTHER
16084_trichomonas_vaginalis_WGS		Danio_rerio_OTHER		Parabacteroides_merdae_WGS
16727_toxoplasma_gondii_gt1_WGS		Danio_rerio_WGS		Paramecium_tetraurelia_OTHER
16729_uncultured_bacteria_WGS		Daphnia_pulex_WGS		Paramecium_tetraurelia_WGS
16851_pseudomonas_aeruginosa_WGS		Dasypus_novemcinctus_OTHER		Pediculus_humanus_corporis_WGS
18203_faecalibacterium_prausnitzii_WGS		Dasypus_novemcinctus_WGS		Pedobacter_sp__bal39_WGS
18213_anaerostipes_caccae_WGS		Dechloromonas_aromatica_rcb_OTHER		Pelobacter_carbinolicus_dsm_2380_WGS
18311_environmental_sequence_OTHER		Dechloromonas_aromatica_rcb_WGS		Pelobacter_propionicus_dsm_2379_WGS
18311_environmental_sequence_WGS		Dengue_virus_OTHER		Peromyscus_maniculatus_WGS
18313_fossil_metagenome_OTHER		Desulfotomaculum_reducens_mi-1_WGS		Petromyzon_marinus_OTHER
18361_callorhinchus_milii_WGS		Desulfovibrio_desulfuricans_g20_WGS		Petromyzon_marinus_WGS
18687_rattus_norvegicus_WGS		Dictyostelium_purpureum_WGS		Phaeodactylum_tricornutum_WGS
18693_rattus_norvegicus_WGS		Didelphis_virginiana_OTHER		Phakopsora_pachyrhizi_WGS
18809_methylobacterium_sp_4_46_OTHER		Dipodomys_ordii_WGS		Phanerochaete_chrysosporium_WGS
18809_methylobacterium_sp_4_46_WGS		Dorea_formicigenerans_OTHER		Phlebotomus_papatasi_WGS
18929_environmental_sequence_WGS		Dorea_longicatena_OTHER		Physarum_polycephalum_WGS
18931_environmental_sequence_WGS		Drosophila_ananassae_WGS		Physcomitrella_patens_WGS
18937_ralstonia_pickettii_12d_WGS		Drosophila_erecta_WGS		Phytophthora_infestans_OTHER
19671_fossil_metagenome_OTHER		Drosophila_grimshawi_WGS		Phytophthora_ramorum_WGS
19789_postia_placenta_WGS		Drosophila_mauritiana_OTHER		Phytophthora_sojae_WGS
9597_citrus_sinensis_WGS		Drosophila_melanogaster_OTHER		Pichia_stipitis_cbs_6054_WGS
Acanthamoeba_castellanii_OTHER		Drosophila_mojavensis_WGS		Plasmodium_falciparum_OTHER
Acidobacteria_bacterium_ellin345_WGS		Drosophila_simulans_WGS		Plasmodium_falciparum_WGS
Actinomyces_odontolyticus_OTHER		Drosophila_virilis_WGS		Plasmodium_knowlesi_WGS
Acyrthosiphon_pisum_EST		Drosophila_willistoni_WGS		Plasmodium_reichenowi_WGS
Acyrthosiphon_pisum_OTHER		Drosophila_yakuba_WGS		Plasmodium_vivax_sai-1_OTHER
Acyrthosiphon_pisum_WGS		Echinops_telfairi_WGS		Plasmodium_vivax_sai-1_WGS
Aedes_aegypti_WGS		Ectocarpus_siliculosus_WGS		Podospora_anserina_OTHER
Agaricus_bisporus_var__bisporus_WGS		Ehrlichia_canis_str__jake_WGS		Podospora_anserina_WGS
Alistipes_putredinis_WGS		Eimeria_tenella_WGS		Polypterus_bichir_OTHER
Alkaliphilus_metalliredigenes_qymf_WGS		Emiliania_huxleyi_ccmp1516_WGS		Populus_balsamifera_WGS
Allomyces_macrogynus_OTHER		Entamoeba_dispar_WGS		Porphyromonas_gingivalis_w83_WGS
Allomyces_macrogynus_WGS		Entamoeba_histolytica_OTHER		Postia_placenta_WGS
Alvinella_pompejana_epibiont_metagenome_W		Entamoeba_histolytica_WGS		Pristionchus_pacificus_OTHER
Amoebidium_parasiticum_WGS		Enterococcus_faecalis_OTHER		Pristionchus_pacificus_WGS
Anabaena_variabilis_atcc_29413_WGS		Enterococcus_faecalis_v583_OTHER		Procavia_capensis_WGS
Anaerostipes_caccae_WGS		Enterococcus_faecalis_WGS		Prochlorococcus_sp__mit9312_WGS
Anaerotruncus_colihominis_WGS		Enterococcus_faecium_WGS		Pseudoalteromonas_tunicata_d2_WGS
Ancylostoma_caninum_EST		Epulopiscium_sp___n_t__morphotype_b__WGS		Pseudomonas_aeruginosa_WGS
Ancylostoma_caninum_WGS		Equus_caballus_EST		Pseudomonas_fluorescens_pfo-1_WGS
Anolis_carolinensis_WGS		Equus_caballus_OTHER		Pseudomonas_putida_gb-1_OTHER
Anopheles_gambiae_m_WGS		Equus_caballus_WGS		Pseudomonas_putida_kt2440_WGS
Anopheles_gambiae_s_WGS		Erinaceus_europaeus_WGS		Psychromonas_ingrahamii_37_WGS
Anopheles_gambiae_WGS		Escherichia_coli_o157_h7_str__ec4045_WGS		Psychromonas_sp__cnpt3_WGS
Aotus_nancymaae_OTHER		Escherichia_coli_o157_h7_str__ec4115_WGS		Pteropus_vampyrus_OTHER
Apis_mellifera_OTHER		Escherichia_coli_o157_h7_str__ec4196_WGS		Puccinia_graminis_WGS
Apis_mellifera_WGS		Eubacterium_dolichum_WGS		Ralstonia_metallidurans_ch34_WGS
Aplysia_californica_OTHER		Eubacterium_eligens_OTHER		Ralstonia_solanacearum_gmi1000_WGS
Aplysia_californica_WGS		Eubacterium_plautii_OTHER		Rattus_norvegicus_EST
Arabidopsis_lyrata_subsp__lyrata_WGS		Eubacterium_siraeum_WGS		Rattus_norvegicus_OTHER
Arabidopsis_thaliana_OTHER		Eubacterium_ventriosum_OTHER		Rattus_norvegicus_WGS
Arthrobacter_chlorophenolicus_a6_WGS		Eucalyptus_grandis_WGS		Reniera_sp__jgi-2005_WGS
Aspergillus_nidulans_WGS		Exiguobacterium_sp_255-15_WGS		Rhizopus_oryzae_WGS
Aspergillus_niger_atcc_1015_OTHER		Faecalibacterium_prausnitzii_WGS		Rhodnius_prolixus_WGS
Aspergillus_niger_atcc_1015_WGS		Felis_catus_OTHER		Rhodobacter_sphaeroides_atcc_17029_WGS
Bacillus_cereus_03bb108_WGS		Felis_catus_WGS		Rhodobacterales_bacterium_htcc2083_WGS
Bacillus_cereus_ah820_WGS		Fossil_metagenome_OTHER		Rhodobacterales_bacterium_htcc2255_WGS
Bacillus_cereus_g9842_WGS		Francisella_tularensis_OTHER		Rhodospirillum_rubrum_atcc_11170_WGS
Bacillus_coagulans_36d1_OTHER		Francisella_tularensis_WGS		Saccharomyces_bayanus_WGS
Bacillus_selenitireducens_mls10_WGS		Gallus_gallus_OTHER		Saccharomyces_cerevisiae_WGS
Bacillus_thuringiensis_serovar_konkukian_str__97-27_WGS		Gallus_gallus_WGS		Saccharomyces_mikatae_WGS
Bacillus_weihenstephanensis_kbab4_OTHER		Gamma_proteobacterium_htcc5015_WGS		Saccharomyces_paradoxus_WGS
Bacillus_weihenstephanensis_kbab4_WGS		Gasterosteus_aculeatus_WGS		Saccoglossus_kowalevskii_OTHER
Bacteroides_caccae_OTHER		Gibberella_moniliformis_WGS		Saccoglossus_kowalevskii_WGS
Bacteroides_stercoris_WGS		Gibberella_zeae_WGS		Salmonella_enterica_subsp__enterica_serovar_agona_str__sl483_WGS
Bacteroides_uniformis_OTHER		Glycine_max_WGS		Salmonella_enterica_subsp__enterica_serovar_newport_str__sl254_WGS
Batrachochytrium_dendrobatidis_WGS		Gossypium_raimondii_WGS		Salmonella_enterica_subsp__enterica_serovar_saintpaul_str__sara29_WGS
Baumannia_cicadellinicola_OTHER		Haemophilus_somnus_129pt_WGS		Salmonella_enterica_subsp__enterica_serovar_weltevreden_str__hi_n05_537_WGS
Bifidobacterium_adolescentis_WGS		Heliconius_melpomene_OTHER		Schistosoma_mansoni_WGS
Biomphalaria_glabrata_OTHER		Helobdella_robusta_WGS		Schizosaccharomyces_japonicus_WGS
Biomphalaria_glabrata_WGS		Hepatitis_c_virus_OTHER		Schmidtea_mediterranea_EST
Blastomyces_dermatitidis_WGS		Heterorhabditis_bacteriophora_EST		Schmidtea_mediterranea_OTHER
Borrelia_burgdorferi_zs7_WGS		Hyaloperonospora_parasitica_OTHER		Schmidtea_mediterranea_WGS
Borrelia_spielmanii_a14s_WGS		Hyaloperonospora_parasitica_WGS		Selaginella_moellendorffii_WGS
Bos_taurus_EST		Hydra_magnipapillata_WGS		Shewanella_oneidensis_mr-1_OTHER
Bos_taurus_OTHER		Hypocrea_jecorina_WGS		Shewanella_putrefaciens_200_WGS
Bos_taurus_WGS		Ixodes_scapularis_OTHER		Solanum_lycopersicum_OTHER
Botryotinia_fuckeliana_WGS		Ixodes_scapularis_WGS		Solanum_tuberosum_EST
Branchiostoma_floridae_OTHER		Kluyveromyces_yarrowii_WGS		Solanum_tuberosum_WGS
Branchiostoma_floridae_WGS		Kutzneria_sp__744_WGS		Sorex_araneus_OTHER
Brugia_malayi_WGS		Laccaria_bicolor_WGS		Sorex_araneus_WGS
Burkholderia_cenocepacia_hi2424_WGS		Lactobacillus_casei_atcc_334_WGS		Sorghum_bicolor_OTHER
Burkholderia_cepacia_r1808_WGS		Lactobacillus_gasseri_atcc_33323_WGS		Sorghum_bicolor_WGS
Burkholderia_fungorum_lb400_WGS		Lactobacillus_reuteri_jcm_1112_OTHER		Spermophilus_tridecemlineatus_OTHER
Burkholderia_mallei_prl_20_WGS		Lactococcus_lactis_subsp__cremoris_sk11_WGS		Spermophilus_tridecemlineatus_WGS
Burkholderia_multivorans_cgd2_WGS		Latimeria_menadoensis_OTHER		Spizellomyces_punctatus_WGS
Caenorhabditis_briggsae_OTHER		Leishmania_mexicana_WGS		Sporobolomyces_roseus_iam_13481_WGS
Caenorhabditis_briggsae_WGS		Listeria_monocytogenes_OTHER		Streptococcus_pneumoniae_cdc1087_00_WGS
Caenorhabditis_japonica_OTHER		Lottia_gigantea_WGS		Streptococcus_pneumoniae_cdc3059_06_WGS
Caenorhabditis_japonica_WGS		Loxodonta_africana_OTHER		Streptococcus_thermophilus_lmd-9_WGS
Caenorhabditis_remanei_OTHER		Macropus_eugenii_WGS		Streptomyces_ghanaensis_WGS
Caenorhabditis_remanei_WGS		Magnaporthe_grisea_OTHER		Streptomyces_sp__mg1_WGS
Caenorhabditis_sp__4__ce-ii__OTHER		Magnaporthe_grisea_WGS		Strongylocentrotus_purpuratus_OTHER
Caenorhabditis_sp__4__ce-ii__WGS		Magnetococcus_sp__mc-1_WGS		Strongylocentrotus_purpuratus_WGS
Callorhinchus_milii_WGS		Manihot_esculenta_EST		Strongyloides_ratti_WGS
Campylobacter_fetus_subsp__fetus_82-40_WGS		Marine_gamma_proteobacterium_htcc2080_WG		Sus_scrofa_OTHER
Candida_oleophila_WGS		Marine_gamma_proteobacterium_htcc2143_WG		Sus_scrofa_WGS
Canis_familiaris_OTHER		Marinomonas_sp__mwyl1_WGS		Synechococcus_sp__wh_7805_WGS
Canis_familiaris_WGS		Medicago_truncatula_OTHER		Tachyglossus_aculeatus_OTHER
Canis_latrans_WGS		Meloidogyne_incognita_WGS		Taeniopygia_guttata_OTHER
Capitella_sp__i_ecs-2004_WGS		Mesoplasma_florum_OTHER		Taeniopygia_guttata_WGS
Capnocytophaga_ochracea_dsm_7271_WGS		Mesorhizobium_sp_bnc1_WGS		Takifugu_rubripes_WGS
Capsella_rubella_WGS		Methanococcus_maripaludis_WGS		Tarsius_syrichta_WGS
Cavia_porcellus_OTHER		Methylobacterium_populi_bj001_WGS		Teladorsagia_circumcincta_WGS
Cavia_porcellus_WGS		Methylobacterium_radiotolerans_jcm_2831_WG		Tetraodon_nigroviridis_OTHER
Chlamydia_muridarum_nigg_WGS		Methylobacterium_sp_4_46_OTHER		Tetraodon_nigroviridis_WGS
Chlamydomonas_reinhardtii_WGS		Methylobacterium_sp_4_46_WGS		Thalassiosira_pseudonana_WGS
Chlamydophila_caviae_gpic_WGS		Microcoleus_chthonoplastes_pcc_7420_WGS		Thioalkalivibrio_sp__hl_ebgr7_WGS
Chlorella_sp__nc64a_WGS		Micromonas_pusilla_WGS		Toxoplasma_gondii_gt1_WGS
Chlorobium_tepidum_tls_WGS		Microsporum_canis_WGS		Toxoplasma_gondii_me49_WGS
Choloepus_hoffmanni_WGS		Mimulus_guttatus_WGS		Toxoplasma_gondii_type_iii_WGS
Ciona_intestinalis_WGS		Monodelphis_domestica_OTHER		Treponema_denticola_atcc_35405_WGS
Ciona_savignyi_OTHER		Monodelphis_domestica_WGS		Tribolium_castaneum_WGS
Ciona_savignyi_WGS		Monosiga_brevicollis_WGS		Trichinella_spiralis_OTHER
Citrus_sinensis_WGS		Moorella_thermoacetica_atcc_39073_WGS		Trichinella_spiralis_WGS
Clostridium_bartlettii_WGS		Mortierella_verticillata_WGS		Trichodesmium_erythraeum_ims101_WGS
Clostridium_bolteae_atcc_baa_613_OTHER		Mouse_gut_metagenome_WGS		Trichomonas_vaginalis_WGS
Clostridium_bolteae_OTHER		Mus_musculus_EST		Trichophyton_equinum_WGS
Clostridium_cellulolyticum_h10_OTHER		Mus_musculus_OTHER		Trichoplax_adhaerens_WGS
Clostridium_difficile_OTHER		Mus_musculus_WGS		Trypanosoma_brucei_WGS
Clostridium_leptum_OTHER		Mycobacterium_sp__kms_WGS		Trypanosoma_cruzi_strain_esmeraldo_WGS
Clostridium_leptum_WGS		Mycobacterium_tuberculosis_cdc1551_WGS		Tupaia_belangeri_OTHER
Clostridium_perfringens_atcc_13124_WGS		Mycobacterium_tuberculosis_OTHER		Tursiops_truncatus_WGS
Clostridium_perfringens_e_str__jgs1987_WGS		Myotis_lucifugus_OTHER		Uncultured_bacteria_WGS
Clostridium_perfringens_str__nctc8239_WGS		Myotis_lucifugus_WGS		Ureaplasma_urealyticum_serovar_11_WGS
Clostridium_ramosum_WGS		Naegleria_gruberi_WGS		Ureaplasma_urealyticum_serovar_8_WGS
Clostridium_scindens_atcc_35704_WGS		Nasonia_vitripennis_WGS		Ureaplasma_urealyticum_serovar_9_WGS
Clostridium_scindens_OTHER		Nectria_haematococca_mpvi_WGS		Ustilago_maydis_WGS
Clostridium_sp__l2_50_OTHER		Nematostella_vectensis_WGS		Vicugna_vicugna_OTHER
Clostridium_sp__m62_1_OTHER		Neosartorya_fischeri_nrrl_181_WGS		Vicugna_vicugna_WGS
Clostridium_sp__ohilas_OTHER		Neospora_caninum_WGS		Vitis_vinifera_OTHER
Clostridium_sp__OTHER		Neurospora_crassa_OTHER		Vitis_vinifera_WGS
Clostridium_sp__ss2_1_OTHER		Neurospora_crassa_WGS		Volvox_carteri_f__nagariensis_WGS
Clostridium_spiroforme_OTHER		Neurospora_tetrasperma_fgsc_2509_WGS		Wolbachia_endosymbiont_of_drosophila_melanogaster_WGS
Clostridium_spiroforme_WGS		Ornithorhynchus_anatinus_OTHER		Xenopus_laevis_EST
Clostridium_symbiosum_OTHER		Ornithorhynchus_anatinus_WGS		Xenopus_tropicalis_OTHER
Clostridium_thermocellum_atcc_27405_WGS		Oryctolagus_cuniculus_OTHER		Xenopus_tropicalis_WGS
Coccidioides_immitis_OTHER		Oryctolagus_cuniculus_WGS		Xylella_fastidiosa_ann-1_WGS
Coccidioides_immitis_WGS		Oryza_glaberrima_OTHER		Zea_mays_OTHER
Coccidioides_posadasii_WGS		Oryza_granulata_OTHER		Zea_mays_WGS
Colletotrichum_graminicola_WGS		Oryza_minuta_OTHER
C) NCBI Assemblies with human contamination
B. taurus
Accession Number	alternate ID	Chromosome	Length	Hits	Censor results	Human BlastN 90%+	Accession	nonredundant BlastN	Accession
NW_001499666.1	BtUn_WGA12094_4	contig	2075	923..1205;564..836;complement(299..23)	AluSz,AluJo	Hsa chr 12	NT_009775.17	Hsa chr 12	AC156455.1
NW_001499717.1	BtUn_WGA12147_4	contig	2034	complement(1135..848)	AluSq	Hsa chr 17	NW_001838454.2	Hsa chr 17	AC005988
NW_001499173.1	BtUn_WGA11602_4	contig	2492	complement(672..412);1407..1667;1104..1240;1224..1366;complement(557..495);1176..1211	AluS,AluSx,AluSq	Hsa chr 5	NT_034772	Hsa chr 5	AC026727
NW_001500638.1	BtUn_WGA13068_4	contig	1466	complement(832..559)	AluSz	Hsa chr 17	NT_010783	Hsa chr 17	AC006487
NW_001500984.1	BtUn_WGA13414_4	contig	1320	complement(1271..988);complement(845..563);22..287	AluJo,AluSq,AluY	Hsa chr 16	NT_010393	Hsa chr 16	AC136948
NW_001499575.1	BtUn_WGA12006_4	contig	2150	complement(1808..1525);1990..2149	AluSp,AluSb	Hsa chr 5	NT_029289	Hsa chr 5	AC008681
NW_001500541.1	BtUn_WGA12971_4	contig	1509	complement(772..506)	AluS	Hsa chr 8	NW_001839130	Hsa chr 8	AC113191
C.elegans
Accession Number	alternate ID	Chromosome	Length	Hits	Censor results	Human BlastN 90%+	Accession	nonredundant BlastN	Accession
AC006760.2	AC006760	unordered pieces	309026	219916..220199;complement(1700..1417);complement(124098..123812);complement(219215..218944);complement(30909..30626);complement(217670..217388);29490..29771;884..1168;complement(181..34);218406..218640;218565..218798;218723..218832;29477..29557;complement(237..182);31565..31651	AluJ,AluY,AluSp	Hsa chr 7	NT_007933	Pan chr 7	AC190422
AC006895.2	AC006895	unordered pieces	201746	489..769;16..296	AluSx,AluY	Hsa chr 7	NT_007914.15	Hsa chr 7	AC006343.3
AC006911.1	AC006911	unordered pieces	298804	complement(3316..3271)	AluJ	Hsa chr 7	NT_007819.17	Hsa chr 7	AC004694
D.discoideum
Accession Number	alternate ID	Chromosome	Length	Hits	Censor results	Human BlastN 90%+	Accession	nonredundant BlastN	Accession
NZ_AAFI02000195.1	n/a	6	6233	5981..6233	AluSq	Hsa chr 3	NT_005612.16	Hsa chr3	AC021064
NW_001263718.1	n/a	6	6233	5981..6233	AluSq	Hsa chr 3	NT_005612.16	Hsa chr3	AC021064
D.rerio
Accession Number	alternate ID	Chromosome	Length	Hits	Censor results	Human BlastN 90%+	Accession	nonredundant BlastN	Accession
NW_001883888.1	DrUn_WGA6839_3	contig	2703	1790..2071;complement(2698..2397)	AluY	Hsa chr 6	NT_167248	Hsa chr 6	AL645940
NW_001878841.1	Dr3_WGA287_3	3	296709	complement(278179..277904)	AluSp	Hsa chr 17	NT_010783	Hsa chr 17	AC090844
NW_001877121.1	Dr11_WGA1051_3	11	154271	complement(922..647);complement(2947..2705)	AluY,AluS	Hsa chr 4	NT_167250	Hsa chr 4	AC021146
F.catus
Accession Number	alternate ID	Chromosome	Length	Hits	Censor results	Human BlastN 90%+	Accession	nonredundant BlastN	Accession
ACBE01410795.1	c402601627	Contig1	1176	complement(540..259)	AluYb3a2	Hsa chr 9	NT_008470	Hsa chr 9	AL445487
ACBE01033597.1	c482501949	Contig1	1587	522..757	AluYi6	Hsa chr 3	NT_022517	Hsa chr 3	AC024168
ACBE01246619.1	c450301090	Contig2	9196	1..100	AluS	Hsa chr 22	NT_011520.12	Hsa chr 22	Z73420
ACBE01364855.1	c583602887	Contig1	1252	1106..1177	AluJo	Hsa chr 10	NT_030059	Hsa chr 10	AC010863
AANG01328690.1	cont1.328689	n/a	799	467..547	AluS	Hsa chr 5	NT_006713	Hsa chr 5	AC109465
AANG01344889.1	cont1.344888	n/a	928	complement(926..817)	AluJr	Hsa chr 5	NT_023133.13	Hsa chr 5	AC026777.4
AANG01187810.1	cont1.187809	n/a	4746	complement(1611..1556)	AluJr4	Hsa chr 19	NT_011109	Hsa chr 19	AC008395
ACBE01436581.1	c408301179	Contig1	5365	3291..3346	AluJr4	Hsa chr 19	NT_011109	Hsa chr 19	AC008395
ACBE01591863.1	c602102932	Contig1	692	complement(39..5)	n/a	n/a	n/a	n/a	n/a
AANG01307718.1	cont1.307717	n/a	1331	complement(40..1)	n/a	n/a	n/a	n/a	n/a
ACBE01462572.1	c538703323	Contig1	3328	complement(3328..3289)	AluS	Hsa chr 1	NT_004487.19	Hsa chr 1	AC093419
ACBE01200670.1	c435801194	Contig1	8423	complement(3675..3601)	AluJo	Hsa chr 15	NT_010194.17	Hsa chr 15	AC087473
AANG01136108.1	cont1.136107	n/a	3828	3186..3260	AluJo	Hsa chr 15	NT_010194.17	Hsa chr 15	AC087473
ACBE01343681.1	c496801987	Contig1	8404	complement(99..46)	AluJo	Hsa chr 11	NT_009237.18	Hsa chr 11	AC084337.7
M. esculenta
Accession Number	alternate ID	Chromosome	Length	Hits	Censor results	Human BlastN 90%+	Accession	nonredundant BlastN	Accession
DB950689.1	n/a	cDNA	457	complement(292..18)	AluSx,AluJ	n/a	n/a	n/a	n/a
DB949974.1	n/a	cDNA	482	complement(318..44)	AluSx,AluJ	n/a	n/a	n/a	n/a
DB942673.1	n/a	cDNA	578	complement(319..49);522..578	AluSx,AluJr	n/a	n/a	n/a	n/a
DB942376.1	n/a	cDNA	578	complement(122..1)	AluY	n/a	n/a	n/a	n/a
FG806179.1	n/a	cDNA	184	complement(177..21)	AluS	n/a	n/a	n/a	n/a
DB942079.1	n/a	cDNA	277	complement(108..1)	AluY	n/a	n/a	n/a	n/a
FG805263.1	n/a	cDNA	150	complement(143..1)	AluYi6	n/a	n/a	n/a	n/a
M. grisea
Accession Number	alternate ID	Chromosome	Length	Hits	Censor results	Human BlastN 90%+	Accession	nonredundant BlastN	Accession
NW_001798830.1	supercont5.161	Contig	270750	complement(1670..1390);21108..21390;complement(3586..3314);2067..2350;25978..26212;complement(3249..2990);16132..16429;26065..26127;21091..21154	AluSq,AluSz,AluY,AluSp	Hsa chr 18	NT_010966.14	Hsa chr 18	AC110591.7
NW_001798760.1	supercont5.33	Contig	11519	complement(9352..9083);10388..10670;complement(6785..6515);11..213;complement(1455..1171);complement(3850..3722)	AluS,AluJo,AluJr4,AluSz6,AluY,AluSz,L1Hs	Hsa chr 18	NT_010966.14	Hsa chr 18	AC116002.5
NW_001798706.1	supercont5.163	Contig	22478	17007..17290;complement(3738..3458)12249..12517;complement(3442..3281);complement(3877..3689);21780..22050	AluSp,AluSq10,AluJ	Hsa chr 18	NT_010966.14	Hsa chr 18	AC116002.5
NW_001798801.1	supercontig5.76	Contig	7430	2035..2316;complement(4384..4222)	AluSz	Hsa chr 18	NT_010966.14	Hsa chr 18	AC116002.5
NW_001798834.1	supercontig5.40	Contig	11682	complement(494..221)	AluSx	Hsa chr 18	NT_010966.14	Hsa chr 18	AC116002.5
NW_001798772.1	supercontig5.49	Contig	9224	8247..8478	AluSz,AluS	Hsa chr 18	NT_010966.14	Hsa chr 18	AC116002.5
NW_001798835.1	supercontig5.41	Contig	10127	complement(8807..8526)	AluJ	Hsa chr 18	NT_010966.14	Hsa chr 18	AC116002.5
O. anatinus
Accession Number	alternate ID	Chromosome	Length	Hits	Censor results	Human BlastN 90%+	Accession	nonredundant BlastN	Accession
NW_001720372.1	OanUn_WGA125904_1	Scfld276534	711	complement(230..23)	AluSq	Hsa chr 3	NT_022517.18	Hsa chr 3	AC130472.2
NW_001722118.1	OanUn_WGA127650_1	Scfld279136	812	581..727	AluSq	Hsa chr 3	NT_022517.18	Hsa chr 3	AC130472.2
NW_001607597.1	OanUn_WGA13129_1	Scfld118252	605	complement(566..450);complement(367..282)	AluJ,AluS	Hsa chr 3	NT_022517.18	Hsa chr 3	AC130472.2
NW_001654751.1	OanUn_WGA60283_1	Scfld182718	560	complement(560..444);complement(361..276)	AluJ,AluS	Hsa chr 3	NT_022517.18	Hsa chr 3	AC130472.2
NW_001718259.1	OanUn_WGA123791_1	Scfld273323	518	complement(381..296)	AluJ	Hsa chr 3	NT_022517.18	Hsa chr 3	AC130472.2
NW_001794301.1	OanUn_WGA199833_1	Ultra378	7624292	complement(72201..72152);complement(72200..72151)	ALU	n/a	n/a	n/a	n/a
P. tetraurelia
Accession Number	alternate ID	Chromosome	Length	Hits	Censor results	Human BlastN 90%+	Accession	nonredundant BlastN	Accession
NZ_CAAL01001273.1	n/a	n/a	2540	complement(894..618)	AluS	Hsa chr 14	NT_026437.12	Hsa chr 14	AL122126.4
NZ_CAAL01001272.1	n/a	n/a	1628	complement(952..669)	AluJo	Hsa chr 14	NT_026437.12	Hsa chr 14	AL049777.5
P. trichocarpa
Accession Number	alternate ID	Chromosome	Length	Hits	Censor results	Human BlastN 90%+	Accession	nonredundant BlastN	Accession
NW_001492486.1	scaffold_337	n/a	72894	8898..9175;complement(39785..39504);24616..24906;37865..38149;14718..14996;17613..17598;19460..19742;complement(25948..25668);26857..27137;14385..14673;complement(40083..39801);complement(24558..24274);32655..32932;17626..17899;3568..3843;33967..34252;2429..2676;complement(40626..40356);complement(8683..8398);36058..36337;65576..65843;2979..3260;10347..10614;complement(24186..23987);complement(36…	AluSq,AluS,AluSz,AluJ,AluSp	Hsa chr 5	NT_006713.15	Hsa chr 5	AC138959.2
NW_001492402.1	scaffold_442	n/a	50191	12083..12363;complement(23812..23526)24855..25133;complement(17290..17011);complement(44883..44603);11049..11328;49909..50191;34543..34826;41096..41378;complement(8611..8328);complement(19597..19312);complement(44450..44169);complement(9825..9545);5372..5644;complement(625..357)complement(40942..40669);complement(33304..33027);complement(39487..39230);complement(12731..12490);29940..30220;41545..…	AluS,AluJr,AluSq,AluSp,AluJo,AluSz,SVA	Hsa chr 5	NT_006713.15	Hsa chr 5	AC138959.2
NW_001492226.1	scaffold_659	n/a	29575	19790..20071;complement(21199..20915);complement(6423..6140);complement(5793..5498)complement(13798..13520);11544..11823;12788..13074;20312..20583;7264..7506;complement(17128..16922)7579..7717;complement(18195..17923);complement(18375..18240)25152..25299;complement(13509..13347);complement(17578..17461);complement(19065..18871);complement(18942..18814);complement(11955..11839);comoplement(11525..…	AluSz,AluS.AluSx,AluJ,AluY	Hsa chr 5	NT_006713.15	Hsa chr 5	AC138959.2
NW_001492052.1	scaffold_848	n/a	18963	complement(6164..5887);16070..16351;17390..17671;complement(7342..7072);complement(12619..12335);complement(14095..13853);complement(18329..18094);11705..11975;complement(16772..16491);15477..15771;168..298;13997..13946	AluJo,AluSc,AluSx,AluJb,AluSz6,AluSq	Hsa chr 5	NT_006713.15	Hsa chr 5	AC145102.2
NW_001492044.1	scaffold_854	n/a	18783	complement(8715..8431);complement(10466..10185);complement(8200..7912);291..575;9205..9485;complement(7545..7275);complement(6693..6430);complement(9026..8735);10597..10868;complement(12904..12757);complement(11351..11199);complement(13008..12935)	AluSq,AluJo,AluSz,AluY,AluSp,AluJ,AluS,AluJb	Hsa chr 5	NT_006713.15	Hsa chr 5	AC140134.2
NW_001491629.1	scaffold_1325	n/a	13071	complement(6400..6120);1783..2014;7163..7311;12925..13070	AluJ,AluY,AluSq,AluS,AluSz6	Hsa chr 5	NT_006713.15	Hsa chr 5	AC138959.2
NW_002385280.1	scaffold_20422	n/a	1058	complement(277..2);complement(581..306)	AluSq,AluJb	Hsa chr 5	NT_006713.15	Hsa chr 5	AC138959.2
NW_001491810.1	scaffold_1169	n/a	14726	4532..4810	AluSq	Hsa chr 5	NT_006713.15	Hsa chr 5	AC138827.3
NW_002385128.1	scaffold_20270	n/a	1063	complement(739..451)	AluSq	Hsa chr 5	NT_006713.15	Hsa chr 5	AC138827.3
NW_002380650.1	scaffold_15785	n/a	1238	complement(188..1)	AluSx	Hsa chr 5	NT_006713.15	Hsa chr 5	AC145129.2
NW_002379152.1	scaffold_14286	n/a	13151	complement(518..249)	AluJr	Hsa chr 5	NT_006713.15	Hsa chr 5	AC138827.3
NW_001490551.1	scaffold_22571	n/a	8552	6810..6891;50..175	AluJ,AluY	Hsa chr 6	NT_025741.15	Hsa chr 6	Z85999.1
NW_001490668.1	scaffold_2554	n/a	7773	7721.78	n/a	Hsa chr 5	NT_006576.16	Hsa chr 5	AC138821.2
D) UCSC Assembly human contamination
UCSC Database	Build date	Contig/chromosome	Human chr	Notes
Cow	Oct 07	chrUn.004.9272	chr2
		chrUn.004.9677	chr5
		chrUn.004.9765	chr12
		chrUn.004.9818	chr17
		chrUn.004.10644	chr8
		chrUn.004.10741	chrX
		chrUn.004.11087	chr16
Platypus	March 07	Contig19245	chr6
		Contig105522	chr5
		Contig162904	chrX
		Contig232347	chr11
		Contig247251	chr11
X.Tropicalis	Aug 05	scaffold_55	chr16
		scaffold_184	chr16	small segment embedded in the midst of xenopus sequence (bounded by N's)
		scaffold_1099	chr16	300kb contig of human chromosome 16
		scaffold_7921	chr5	85kb contig of human chromosome 5
		scaffold_14923	chr5
Zebrafish	July 07	Zv7_NA7155	chr6
		chr3	chr17	3507bp Hsa chr17 embedded in ZFchr3 bounded by N's
		chr11	chr4	1st 5477bp Zebra fish chr11 is Human chromosome 4
Tetraodon	Feb 04	chrUn_random	chr17
		chrUn_random	chr17
		chrUn_random	chr3
		chrUn_random	chr14
C.Intestinalis	March 05	chr03q	?	no unique
		chr03q	?	no unique
		chr04q	chr16	most chr 16= NAD(P)H
		chr07q	chr16
		chr13q	chr16
		scaffold_44	chr16
		scaffold_83	chr16
		scaffold_145	chr16
		scaffold_156	chr16
		scaffold_318	chr16
		scaffold_925	chr16
		scaffold_925	chr16
		scaffold_982	chr16
		scaffold_1280	chr16
		scaffold_1778	chr16
		scaffold_1899	chr16
		scaffold_2019	chr16
		scaffold_2035	chr16
		scaffold_2228	chr16
		scaffold_2233	chr16
		scaffold_2292	chr5
		scaffold_3635	chr16
		scaffold_4131	chr16
		scaffold_5577	chr16
		scaffold_6370	chr5
		scaffold_6415	chr5	lamin B1 gene (LMNB1)
		scaffold_6527	chr16
		scaffold_6699	chr16
		scaffold_6749	chr16
		scaffold_6863	chr16
		scaffold_7300	chr16
		scaffold_7509	chr16
		scaffold_7934	chr16
		scaffold_8016	chr16
		scaffold_8432	chr16
S.purpuratus	Sep 06	Scaffold11308	chr4
		Scaffold40009	chrX
C.brenneri	Feb 08	chrUn	chr2
P.pacificus	Feb 07	chrUn	chr9
		chrUn	chr16
		chrUn	chr7	CNTNAP2 - contactin associated proein-like 2
		chrUn	chr12?	no unique
		chrUn	chr19
		chrUn	chr5?	no unique
		chrUn	chr6?	no unique
		chrUn	chr9
D.melanogaster	April 06	chrUextra	chr16	HP- Haptoglobin-like protein
		chrUextra	chr16?	no unique
		chrUextra	chr16?	no unique
		chrUextra	chr16
		chrUextra	chr16
D.simulans	April 05	chrU	chr19
A.mellifera	Jan 05	GroupUn	chr4
		GroupUn	chr12
		GroupUn	chrX
		GroupUn	chrX
